# Supplementary material for: Cancer subtype identification using somatic mutation data
Source: Br J Cancer. 2018 May 16;118(11):1492–501. doi: 10.1038/s41416-018-0109-7 (PMC5988673; doi:10.1038/s41416-018-0109-7)
Supplement: Supplementary file 7 — Supplemental Table 1 [file 41416_2018_109_MOESM7_ESM.xls]

## Sheet: Sheet1
original_name	new_name
ageatdiagnosis	Age
ajcctumorpathologicpt	AJCC pathologic pT
batchnumber	Batch
breslowthickness	Breslow thickness
cervixsuvresults	Cervix SUV results
chemoconcurrenttype	Type of concurrent chemotherapy
completenessofresection	Completeness of resection
corpusinvolvement	Corpus involvement
dateofinitialpathologicdiagnosis	Year of diagnosis
daystodeath	Days to death
daystolastfollowup	Days to last follow-up
daystolastknownalive	Days to last known alive
daystopreoppsa	Days to pre-operative PSA
daystopsa	Days to PSA
daystosubmittedspecimendx	Days to submitted specimen
dccuploaddate	Upload date
distantmetastasis	Distant metastasis
ethnicity	Ethnicity
examinationsexaminationkarnofskyperformancescore	Karnofsky performance
extrathyroidalextension	Extra thyroidal extension
gender	Gender
gleasonscore	Gleason score
gleasonscorecombined	Gleason score combined
gleasonscoreprimary	Gleason score primary
gleasonscoresecondary	Gleason score secondary
heightcmatdiagnosis	Height at diagnosis
histologicaltype	Histological type
histologicclassification	Histological classification
historyhormonalcontraceptivesuse	History of hormonal contraceptives
initialpathologicdxyear	Year of diagnosis
karnofskyperformancescore	Karnofsky performance
keratinizationsquamouscell	Squamous cell keratinization
locationofpositivemargins	Location of pos. margins
lymphnodemetastasis	Lymph node metastasis
lymphnodesexamined	No. lymph nodes examined
lymphnodesexaminedhecount	No. lymph nodes examined HE
lymphovascularinvolvement	Lymphovascular involvement
melanomaulceration	Melanoma ulceration
menopausestatus	Menopause status
multifocality	Multifocality
neoadjuvanttherapy	Neoadjuvant therapy
neoplasmdiseasestage	Neoplasm disease stage
neoplasmhistologicgrade	Histological grade
numberoflymphnodes	No. of lymph nodes
numberpackyearssmoked	Pack years
pathologicspreadm	Pathologic spread M
pathologicspreadpn	Pathologic spread pN
pathologicspreadpt	Pathologic spread pT
pathologymstage	M stage
pathologynstage	N stage
pathologytstage	T stage
patientagebegansmokinginyears	Age start smoking
patientpatientpregnancyspontaneousabortioncount	No. spontaneous abortions
patientpatientpregnancytherapeuticabortioncount	No. therapeutic abortions
patienttumorrecurrencestatus	Recurrence status
poslymphnodelocation	Pos. lymph node locations
pregnanciescountectopic	No. ectopic pregnancies
pregnanciescountlivebirth	No. live births
pregnanciescountstillbirth	No. stillbirths
pregnanciescounttotal	No. pregnancies
primarysiteofdesease	Primary site
primarysiteofdisease	Primary site
psaresultpreop	PSA result pre-operative
psavalue	PSA value
race	Race
radiationexposure	Radiation exposure
radiationsradiationregimenindication	Radiation regimen indication
radiationtherapy	Radiation therapy
radiationtherapysite	Radiation therapy site
radiationtherapystatus	Radiation therapy status
radiationtherapytype	Radiation therapy type
radiationtotaldose	Radiation total dose
residualtumor	Residual tumor
stageeventclinicalstage	Clinical stage
stoppedsmokingyear	Year stopped smoking
tobaccosmokinghistory	Smoking history
tobaccosmokinghistoryindicator	Smoking history
tobaccosmokingpackyearssmoked	Pack years
tobaccosmokingyearstopped	Year stopped smoking
tumorgrade	Tumor grade
tumorsampleprocurementcountry	Sample procurement country
tumorsize	Tumor size
tumorstage	Tumor stage
tumorstagecode	Tumor stage code
tumorstatus	Tumor status
vitalstatus	Vital status
weightkgatdiagnosis	Weight at diagnosis
yearoftobaccosmokingonset	Year smoking onset
yearstobirth	Age
