# Supplementary material for: Cancer subtype identification using somatic mutation data
Source: Br J Cancer. 2018 May 16;118(11):1492–501. doi: 10.1038/s41416-018-0109-7 (PMC5988673; doi:10.1038/s41416-018-0109-7)
Supplement: Supplementary file 8 — Supplemental Table 2 [file 41416_2018_109_MOESM8_ESM.xls]

## Sheet: Sheet1
Cancer	Phenotypic variable
BLCA	Days to last follow-up
BRCA	Age, Histological type, Race
COAD	Batch, Tumor stage
HNSC	Vital status, Days to death, Tumor grade
KIRC	Batch
KIRP	Age
LGG	Age, Vital status, Days to death, Days to last follow-up, Histological type Histological classification
LUAD	Smoking history, Year stopped smoking
PAAD	Batch
PRAD	Gleason score, Gleason score combined
READ	Days to last known alive
STAD	Age
THCA	Neoplasm disease stage, Histological type
UCEC	Age, Histological type, Race, Batch, Tumor grade
UCS	Race
