# Supplementary material for: Cancer subtype identification using somatic mutation data
Source: Br J Cancer. 2018 May 16;118(11):1492–501. doi: 10.1038/s41416-018-0109-7 (PMC5988673; doi:10.1038/s41416-018-0109-7)
Supplement: Supplementary file 9 — Supplemental Table 3 [file 41416_2018_109_MOESM9_ESM.xls]

## Sheet: Sheet1
cancer_type	pathway
ACC	KEGG_MAPK_SIGNALING_PATHWAY
ACC	KEGG_APOPTOSIS
ACC	KEGG_WNT_SIGNALING_PATHWAY
ACC	KEGG_NEUROTROPHIN_SIGNALING_PATHWAY
ACC	KEGG_PATHWAYS_IN_CANCER
ACC	KEGG_COLORECTAL_CANCER
ACC	KEGG_PANCREATIC_CANCER
ACC	KEGG_ENDOMETRIAL_CANCER
ACC	KEGG_GLIOMA
ACC	KEGG_PROSTATE_CANCER
ACC	KEGG_THYROID_CANCER
ACC	KEGG_MELANOMA
ACC	KEGG_BLADDER_CANCER
ACC	KEGG_CHRONIC_MYELOID_LEUKEMIA
ACC	KEGG_SMALL_CELL_LUNG_CANCER
ACC	KEGG_NON_SMALL_CELL_LUNG_CANCER
ACC	BIOCARTA_CTCF_PATHWAY
ACC	BIOCARTA_ARF_PATHWAY
ACC	REACTOME_CELL_CYCLE
ACC	REACTOME_PRE_NOTCH_TRANSCRIPTION_AND_TRANSLATION
ACC	REACTOME_PRE_NOTCH_EXPRESSION_AND_PROCESSING
ACC	REACTOME_SIGNALING_BY_NOTCH
ACC	REACTOME_HEMOSTASIS
LAML	KEGG_CELL_CYCLE
LAML	KEGG_P53_SIGNALING_PATHWAY
LAML	KEGG_APOPTOSIS
LAML	KEGG_WNT_SIGNALING_PATHWAY
LAML	KEGG_AMYOTROPHIC_LATERAL_SCLEROSIS_ALS
LAML	KEGG_HUNTINGTONS_DISEASE
LAML	KEGG_COLORECTAL_CANCER
LAML	KEGG_PANCREATIC_CANCER
LAML	KEGG_BASAL_CELL_CARCINOMA
LAML	KEGG_SMALL_CELL_LUNG_CANCER
LAML	BIOCARTA_CHEMICAL_PATHWAY
LAML	BIOCARTA_ATM_PATHWAY
LAML	BIOCARTA_G1_PATHWAY
LAML	BIOCARTA_G2_PATHWAY
LAML	BIOCARTA_TID_PATHWAY
LAML	BIOCARTA_CTCF_PATHWAY
LAML	BIOCARTA_RNA_PATHWAY
LAML	BIOCARTA_P53HYPOXIA_PATHWAY
LAML	BIOCARTA_P53_PATHWAY
LAML	BIOCARTA_RB_PATHWAY
LAML	BIOCARTA_PML_PATHWAY
LAML	BIOCARTA_ATRBRCA_PATHWAY
LAML	BIOCARTA_TEL_PATHWAY
LAML	BIOCARTA_ARF_PATHWAY
LAML	SA_G1_AND_S_PHASES
LAML	ST_JNK_MAPK_PATHWAY
LAML	ST_FAS_SIGNALING_PATHWAY
LAML	REACTOME_CELL_CYCLE
LAML	REACTOME_PRE_NOTCH_TRANSCRIPTION_AND_TRANSLATION
LAML	REACTOME_PRE_NOTCH_EXPRESSION_AND_PROCESSING
LAML	REACTOME_CELL_CYCLE_CHECKPOINTS
LAML	REACTOME_P53_DEPENDENT_G1_DNA_DAMAGE_RESPONSE
LAML	REACTOME_AUTODEGRADATION_OF_THE_E3_UBIQUITIN_LIGASE_COP1
LAML	REACTOME_FACTORS_INVOLVED_IN_MEGAKARYOCYTE_DEVELOPMENT_AND_PLATELET_PRODUCTION
LAML	REACTOME_SIGNALING_BY_NOTCH
LAML	REACTOME_APOPTOSIS
LAML	REACTOME_ACTIVATION_OF_BH3_ONLY_PROTEINS
LAML	REACTOME_INTRINSIC_PATHWAY_FOR_APOPTOSIS
LGG	KEGG_CALCIUM_SIGNALING_PATHWAY
LGG	KEGG_CYTOKINE_CYTOKINE_RECEPTOR_INTERACTION
LGG	KEGG_ENDOCYTOSIS
LGG	KEGG_ADHERENS_JUNCTION
LGG	KEGG_GAP_JUNCTION
LGG	KEGG_GNRH_SIGNALING_PATHWAY
LGG	BIOCARTA_CBL_PATHWAY
LGG	BIOCARTA_ERK_PATHWAY
LGG	BIOCARTA_KERATINOCYTE_PATHWAY
LGG	BIOCARTA_EGFR_SMRTE_PATHWAY
LGG	BIOCARTA_MCALPAIN_PATHWAY
LGG	BIOCARTA_CARDIACEGF_PATHWAY
LGG	BIOCARTA_SPRY_PATHWAY
LGG	REACTOME_DEVELOPMENTAL_BIOLOGY
LGG	REACTOME_GRB2_EVENTS_IN_ERBB2_SIGNALING
LGG	REACTOME_EGFR_DOWNREGULATION
LGG	REACTOME_SHC1_EVENTS_IN_EGFR_SIGNALING
