# Supplementary material for: Cancer subtype identification using somatic mutation data
Source: Br J Cancer. 2018 May 16;118(11):1492–501. doi: 10.1038/s41416-018-0109-7 (PMC5988673; doi:10.1038/s41416-018-0109-7)
Supplement: Supplementary file 10 — Supplemental Table 4 [file 41416_2018_109_MOESM10_ESM.xls]

## Sheet: Sheet1
drug	set	t-statistic	p.val	adjp	cell_lines_in_set	cell_lines_not_in_set
Pictilisib	1	-4.22112	2.96197e-05	0.000622014	282	1425
AKT inhibitor VIII	1	-3.20992	0.00143887	0.011951	280	1504
BX-912	1	3.03283	0.00269371	0.011951	146	767
GSK690693	1	-3.12586	0.00204476	0.011951	145	766
MK-2206	1	-3.02391	0.00284548	0.011951	129	687
Idelalisib	1	1.6779	0.0947211	0.331524	146	768
AS605240	1	1.40839	0.160287	0.399468	146	764
OSI-027	1	1.39613	0.164142	0.399468	145	762
PI-103	1	1.37333	0.171201	0.399468	142	762
A-443654	1	-1.2044	0.233983	0.40947	43	356
ZSTK474	1	-1.29592	0.196349	0.40947	146	768
Omipalisib	1	-1.19868	0.232003	0.40947	146	767
AZD8055	1	1.11958	0.264282	0.426918	133	699
Temsirolimus	1	-0.793412	0.428615	0.642923	132	695
Rapamycin	1	-0.553197	0.582823	0.778616	38	326
AZD6482	1	-0.534604	0.593231	0.778616	278	1480
Dactolisib	1	-0.453152	0.650947	0.804111	133	700
JW-7-52-1	1	-0.277686	0.782451	0.821574	40	345
TGX221	1	0.3206	0.7499	0.821574	42	357
PIK-93	1	0.284764	0.776087	0.821574	147	764
PF-4708671	1	-0.191905	0.848009	0.848009	146	752
Bleomycin (50 uM)	2	5.66045	2.36326e-08	2.83592e-07	636	288
Camptothecin	2	5.15951	3.45208e-07	1.38083e-06	571	268
SN-38	2	5.17374	3.11514e-07	1.38083e-06	633	286
Cytarabine	2	4.40057	1.32344e-05	3.97033e-05	571	265
Cisplatin	2	4.16656	3.61595e-05	8.67828e-05	573	267
Bleomycin	2	3.90169	0.000108596	0.000217191	588	269
Temozolomide	2	2.6711	0.00782614	0.0134162	619	280
Etoposide	2	2.08019	0.0380155	0.0570232	601	273
Doxorubicin	2	1.85994	0.0634944	0.0846593	594	270
Methotrexate	2	1.46561	0.143407	0.172088	571	268
Mitomycin-C	2	1.31489	0.189162	0.206358	594	271
Gemcitabine	2	0.548833	0.58337	0.58337	589	270
